# Supplementary material for: An Update of the Cenchrinae (Poaceae, Panicoideae, Paniceae) and a New Genus for the Subtribe to Clarify the Dubious Position of a Species of Panicum L
Source: Plants (Basel). 2023 Feb 7;12(4):749. doi: 10.3390/plants12040749 (PMC9966601; doi:10.3390/plants12040749)
Supplement: Supplementary file 1 [file plants-12-00749-s001.zip]

Archive with 1 entries (1 files):
- plants-2147392-supplementary.pdf
